# Supplementary material for: Optimization of Liquid Crystalline Mixtures Enantioseparation on Polysaccharide-Based Chiral Stationary Phases by Reversed-Phase Chiral Liquid Chromatography
Source: Int J Mol Sci. 2024 Jun 12;25(12):6477. doi: 10.3390/ijms25126477 (PMC11203475; doi:10.3390/ijms25126477)
Supplement: Supplementary file 1 [file ijms-25-06477-s001.zip]

Archive with 1 entries (1 files):
- ijms-3028947-supplementary.pdf
